# Supplementary material for: A New Approach to the Structure-Properties Relationships Determination for Porous Filled Reinforced Materials
Source: Polymers (Basel). 2022 Oct 18;14(20):4390. doi: 10.3390/polym14204390 (PMC9608482; doi:10.3390/polym14204390)
Supplement: Supplementary file 1 [file polymers-14-04390-s001.zip]

Archive with 1 entries (1 files):
- polymers-1922019-SM.pdf
